# Supplementary material for: Spatial single-cell isotope tracing reveals heterogeneity of de novo fatty acid synthesis in cancer
Source: Nat Metab. 2024 Sep 9;6(9):1695–711. doi: 10.1038/s42255-024-01118-4 (PMC11422168; doi:10.1038/s42255-024-01118-4)
Supplement: Supplementary file 2 — List of masses detected in the murine HCC (MycOE; AktMyr; Tp53−/−) cell line using single-cell imaging MS (600–1,000 m/z) and automatically annotated using METASPACE. [file 42255_2024_1118_MOESM2_ESM.xlsx]

## Sheet: Table S1
Curated ID	Formula	M	M-H	Note
CerP(34:1)	C34H68NO6P	617.478	616.471	n.d		#=Peak detected and validated using LC-MS/MS
PA(32:1)	C35H67O8P	646.457	645.45	#		$=Peak detected
PA(33:1)	C36H69O8P	660.473	659.466	#		*=Low confidece annotation
PA(34:1)	C37H71O8P	674.489	673.481	#		n.d=not detected
PA(34:2)	C37H69O8P	672.473	671.466	#
PA(34:3)	C37H67O8P	670.457	669.45	n.d
PA(35:1)	C38H73O8P	688.504	687.497	#
PA(35:2)	C38H71O8P	686.489	685.481	#
PA(36:1)	C39H75O8P	702.52	701.513	#
PA(36:2)	C39H73O8P	700.504	699.497	#
PA(36:3)	C39H71O8P	698.489	697.481	n.d
PA(36:4)	C39H69O8P	696.473	695.466	n.d
PA(38:2)	C41H77O8P	728.536	727.528	n.d
PA(38:3)	C41H75O8P	726.52	725.513	#
PA(38:4)	C41H73O8P	724.504	723.497	#
PA(38:5)	C41H71O8P	722.489	721.481	n.d
PA(40:5)	C43H75O8P	750.52	749.513	$
PA(40:6)	C43H73O8P	748.504	747.497	$
PE-Cer(36:1)	C38H77N2O6P	688.552	687.545	$ *
PE-Cer(44:2)	C46H91N2O6P	798.661	797.654	$ *
PE(34:0)	C39H78NO8P	719.547	718.539	#
PE(34:1)	C39H76NO8P	717.531	716.524	#
PE(35:1)	C40H78NO8P	731.547	730.539	#
PE(36:1)	C41H80NO8P	745.562	744.555	#
PE(36:2)	C41H78NO8P	743.547	742.539	#
PE(36:4)	C41H74NO8P	739.515	738.508	#
PE(38:1)	C43H84NO8P	773.593	772.586	#
PE(38:2)	C43H82NO8P	771.578	770.571	#
PE(38:3)	C43H80NO8P	769.562	768.555	#
PE(38:4)	C43H78NO8P	767.547	766.539	#
PE(38:5)	C43H76NO8P	765.531	764.524	#
PE(38:6)	C43H74NO8P	763.515	762.508	#
PE(40:4)	C45H82NO8P	795.578	794.571	#
PE(40:5)	C45H80NO8P	793.562	792.555	#
PE(40:6)	C45H78NO8P	791.547	790.539	#
PE(40:7)	C45H76NO8P	789.531	788.524	#
PE(P-38:6)	C43H74NO7P	747.52	746.513	#
PG(34:1)	C40H77O10P	748.525	747.518	#
PG(36:2)	C42H79O10P	774.541	773.534	#
PI(18:0)	C27H53O12P	600.327	599.32	#
PI(18:1)	C27H51O12P	598.312	597.305	#
PI(34:1)	C43H81O13P	836.541	835.534	#
PI(34:2)	C43H79O13P	834.526	833.519	#
PI(36:1)	C45H85O13P	864.573	863.566	#
PI(36:2)	C45H83O13P	862.557	861.55	#
PI(36:3)	C45H81O13P	860.541	859.534	#
PI(36:4)	C45H79O13P	858.526	857.519	#
PI(36:5)	C45H77O13P	856.51	855.503	#
PI(37:4)	C46H81O13P	872.541	871.534	#
PI(38:4)	C47H83O13P	886.557	885.55	#
PI(38:5)	C47H81O13P	884.541	883.534	#
PI(38:6)	C47H79O13P	882.526	881.519	#
PI(39:5)	C48H83O13P	898.557	897.55	$
PI(40:4)	C49H87O13P	914.588	913.581	#
PI(40:5)	C49H85O13P	912.573	911.566	#
PI(40:6)	C49H83O13P	910.557	909.55	#
PI(40:7)	C49H81O13P	908.541	907.534	n.d
PI(P-18:1)	C27H51O11P	582.317	581.31	*
PI(P-18:2)	C27H49O11P	580.301	579.294	*
PIP[5](38:4)	C47H84O16P2	966.523	965.516	n.d
PS(36:1)	C42H80NO10P	789.552	788.545	#
PS(38:3)	C44H80NO10P	813.552	812.545	#
PS(40:6)	C46H78NO10P	835.536	834.529	#
SulfoGalCer(36:3)	C42H77NO11S	803.522	802.514	$ *

## Sheet: Table S2
compound ID	Adduct	Formula	m/z	Relative peak intensity (normalized to IS and protein)
				Sample 1	Sample 2	Sample 3	Sample 4	Sample 5
DG(C34:1)	[-H2O] M+H	C37H68O4	577.519	0.000783056	0.000911357	0.00106355	0.000766882	0.00122367
DG(C36:1)	[-H2O] M+H	C39H72O4	605.551	0.00063314	0.000712963	0.000832998	0.000599787	0.00107958
DG(C36:2)	[-H2O] M+H	C39H70O4	603.535	0.000580571	0.000551326	0.000705674	0.000488991	0.000726417
DG(C38:4)	[-H2O] M+H	C41H70O4	627.535	0.000422886	0.000331407	0.000496277	0.000318458	0.00051949
DG(C38:5)	[-H2O] M+H	C41H68O4	625.519	0.000119451	0.000110042	0.00015475	0.000109496	0.000155886
LPC(C14:0)	[M+Formate]-	C23H48NO9P	512.298	6.36076e-05	0.000146103	0.000183019	0.000130265	0.000289226
LPC(C16:0)	[M+Formate]-	C25H52NO9P	540.33	0.000451226	0.00100044	0.00117604	0.00085671	0.00168221
LPC(C16:1)	[M+Formate]-	C25H50NO9P	538.314	0.000305594	0.000696082	0.000928048	0.000641116	0.00126253
LPC(C18:0)	[M+Formate]-	C27H56NO9P	568.361	0.000140134	0.000329527	0.000336795	0.000243784	0.000518315
LPC(C18:1)	[M+Formate]-	C27H54NO9P	566.345	0.000689925	0.00150757	0.00192146	0.00138195	0.00255726
LPC(C18:2)	[M+Formate]-	C27H52NO9P	564.331	7.12358e-05	0.000147309	0.000186822	0.000134425	0.00024334
LPC(C18:3)	[M+Formate]-	C27H50NO9P	562.315	1.84455e-05	3.63567e-05	4.76954e-05	3.72766e-05	6.8651e-05
LPC(C20:0)	[M+Formate]-	C29H60NO9P	596.394	4.79892e-06	9.87576e-06	9.90768e-06	6.95507e-06	1.55265e-05
LPC(C20:3)	[M+Formate]-	C29H54NO9P	590.345	0.000157339	0.000322683	0.000379475	0.000282773	0.000481606
LPC(C20:4)	[M+Formate]-	C29H52NO9P	588.33	0.00023499	0.000460583	0.000562801	0.000391181	0.00071787
LPC(C20:5)	[M+Formate]-	C29H50NO9P	586.315	6.15745e-05	0.000126589	0.000161937	0.000113028	0.000224013
LPC(C22:5)	[M+Formate]-	C31H54NO9P	614.345	0.000127693	0.000257727	0.000301623	0.000205993	0.000401764
LPC(C22:6)	[M+Formate]-	C31H52NO9P	612.331	0.000152856	0.000310672	0.000379826	0.00025586	0.000501959
LPE(C14:0)	M-H	C19H40NO7P	424.247	5.57568e-05	9.25865e-05	6.61597e-05	9.54636e-05	8.49857e-05
LPE(C16:0)	M-H	C21H44NO7P	452.278	0.00058491	0.0010127	0.000744528	0.000938948	0.000949484
LPE(C16:1)	M-H	C21H42NO7P	450.263	0.000970699	0.00164863	0.00130005	0.00153814	0.00149509
LPE(C18:0)	M-H	C23H48NO7P	480.31	0.000168885	0.000367747	0.000239368	0.000416239	0.000292275
LPE(C18:1)	M-H	C23H46NO7P	478.294	0.00532548	0.0087025	0.00679063	0.00822696	0.00821571
LPE(C18:2)	M-H	C23H44NO7P	476.278	0.000321414	0.000548387	0.000413326	0.000486907	0.000514548
LPE(C18:3)	M-H	C23H42NO7P	474.262	0.000135392	0.000216112	0.00019361	0.000227076	0.000210828
LPE(C20:0)	M-H	C25H52NO7P	508.341	6.07248e-05	0.000112329	8.51713e-05	0.000118484	0.00010312
LPE(C20:3)	M-H	C25H46NO7P	502.294	0.00145362	0.0024598	0.00202584	0.00231733	0.00237774
LPE(C20:4)	M-H	C25H44NO7P	500.279	0.00469679	0.0081042	0.00657196	0.00740077	0.00778664
LPE(C20:5)	M-H	C25H42NO7P	498.263	0.00141907	0.00259018	0.00210096	0.00249599	0.00237799
LPE(C22:0)	M-H	C27H56NO7P	536.374	1.9944e-05	3.73051e-05	2.90142e-05	3.78515e-05	3.47575e-05
LPE(C22:5)	M-H	C27H46NO7P	526.294	0.00426762	0.00698963	0.00546664	0.006286	0.0065874
LPE(C22:6)	M-H	C27H44NO7P	524.279	0.00483608	0.00847408	0.00654453	0.00770966	0.00764447
LPG(C16:0)	M-H	C22H45O9P	483.273	2.05043e-06	5.06272e-06	3.31121e-06	6.65099e-06	4.98815e-06
LPG(C18:0)	M-H	C24H49O9P	511.304	2.57814e-06	4.1136e-06	3.06988e-06	5.13506e-06	3.12551e-06
LPG(C18:1)	M-H	C24H47O9P	509.289	2.9409e-05	4.21623e-05	3.20194e-05	4.18682e-05	3.72987e-05
LPG(C18:2)	M-H	C24H45O9P	507.273	1.20385e-06	1.8834e-06	2.1966e-06	1.51006e-06	2.01404e-06
LPI(C16:0)	M-H	C25H49O12P	571.288	1.14601e-05	1.33454e-05	1.47151e-05	3.14147e-05	2.40472e-05
LPI(C16:1)	M-H	C25H47O12P	569.272	3.9451e-05	5.66769e-05	4.66016e-05	6.16392e-05	5.84217e-05
LPI(C18:0)	M-H	C27H53O12P	599.32	1.38557e-05	3.1907e-05	2.14538e-05	3.93662e-05	2.76026e-05
LPI(C18:1)	M-H	C27H51O12P	597.305	1.64647e-05	4.82162e-05	3.07425e-05	6.49753e-05	4.47853e-05
LPI(C18:2)	M-H	C27H49O12P	595.288	4.00212e-05	4.77603e-05	4.18285e-05	5.6465e-05	5.01499e-05
LPI(C18:3)	M-H	C27H47O12P	593.27	3.93028e-05	5.66315e-05	4.80347e-05	5.59989e-05	5.80125e-05
LPI(C20:3)	M-H	C29H51O12P	621.304	3.346e-06	7.32448e-06	7.0655e-06	9.04345e-06	7.61555e-06
LPI(C20:4)	M-H	C29H49O12P	619.29	3.26603e-06	2.2518e-05	9.3235e-06	3.4644e-05	1.99784e-05
LPI(C20:5)	M-H	C29H47O12P	617.274	5.37786e-07	3.35633e-06	1.1335e-06	4.85944e-06	1.73362e-06
LPS(C18:0)	M-H	C24H48NO9P	524.3	0.000107591	0.000313436	0.000179114	0.000439046	0.000279882
LPS(C18:1)	M-H	C24H46NO9P	522.284	0.000213252	0.000659573	0.000399158	0.000917577	0.000661639
LPS(C18:2)	M-H	C24H44NO9P	520.267	0.000192215	0.000266343	0.000193764	0.000237403	0.000263037
MG(C16:0)	[-H2O] M+H	C19H36O3	313.273	0.000274271	0.000458111	0.000401988	0.000604654	0.000529911
MG(C18:0)	[-H2O] M+H	C21H40O3	341.305	4.71857e-05	0.000106396	0.000102	0.000131782	0.000158465
MG(C18:1)	[-H2O] M+H	C21H38O3	339.289	0.00203154	0.00335945	0.00295399	0.00402385	0.0038674
MG(C20:4)	[-H2O] M+H	C23H36O3	361.273	0.000998145	0.00179667	0.0015601	0.00208833	0.00196812
MG(C20:5)	[-H2O] M+H	C23H34O3	359.258	0.000271803	0.000464145	0.000419033	0.000574948	0.000495012
MG(C22:6)	[-H2O] M+H	C25H36O3	385.273	0.00076387	0.00133482	0.00118258	0.00166608	0.00137174
O-LPC(C16:0)	[M+Formate]-	C25H54NO8P	526.352	4.25414e-05	8.18714e-05	5.98572e-05	9.18936e-05	6.68338e-05
O-LPC(C18:0)	[M+Formate]-	C27H58NO8P	554.383	7.96605e-06	1.53024e-05	1.10994e-05	1.86278e-05	1.31089e-05
O-LPC(C18:1)	[M+Formate]-	C27H56NO8P	552.367	1.64716e-05	4.98407e-05	3.28005e-05	5.37057e-05	4.09588e-05
O-LPC(C20:0)	[M+Formate]-	C29H62NO8P	582.415	2.91954e-06	3.85306e-06	3.33328e-06	4.48816e-06	3.50929e-06
O-LPC(C22:0)	[M+Formate]-	C31H66NO8P	610.445	5.84258e-06	7.68869e-06	6.64678e-06	8.98986e-06	6.78497e-06
O-LPE(C16:0)	M-H	C21H46NO6P	438.299	2.19843e-05	4.27802e-05	2.93314e-05	4.88132e-05	3.98329e-05
O-LPE(C16:1)	M-H	C21H44NO6P	436.283	2.50723e-05	3.59305e-05	2.86397e-05	3.27526e-05	3.2861e-05
O-LPE(C18:0)	M-H	C23H50NO6P	466.33	1.22785e-05	2.39027e-05	1.54906e-05	2.7402e-05	1.93769e-05
O-LPE(C18:1)	M-H	C23H48NO6P	464.315	2.19324e-05	3.15424e-05	2.27344e-05	2.86425e-05	2.83664e-05
O-LPE(C18:2)	M-H	C23H46NO6P	462.299	8.14691e-06	1.18456e-05	9.67333e-06	1.32809e-05	1.25506e-05
PA(C32:0)	M-H	C35H69O8P	647.466	0.000507083	0.000501663	0.000603282	0.000645611	0.000448142
PA(C32:1)	M-H	C35H67O8P	645.45	0.000242006	0.000235896	0.000270828	0.000271011	0.000241274
PA(C33:1)	M-H	C36H69O8P	659.467	1.67646e-05	6.70899e-05	6.06556e-05	9.319e-05	0.000143158
PA(C34:0)	M-H	C37H73O8P	675.497	0.000122546	0.000127603	0.000145809	0.00015401	0.000118246
PA(C34:1)	M-H	C37H71O8P	673.483	0.000566802	0.000601269	0.00062141	0.00066608	0.000616534
PA(C34:2)	M-H	C37H69O8P	671.467	0.000118065	0.000111721	0.000117579	0.000134698	0.000155335
PA(C35:1)	M-H	C38H73O8P	687.498	1.79332e-05	0.000112804	9.28541e-05	0.000148164	0.000264087
PA(C35:2)	M-H	C38H71O8P	685.481	4.43129e-06	3.98705e-05	3.74119e-05	5.92066e-05	0.000126612
PA(C36:1)	M-H	C39H75O8P	701.513	0.000195594	0.000207065	0.000208244	0.000246146	0.00023732
PA(C36:2)	M-H	C39H73O8P	699.498	0.000163302	0.000190872	0.000182929	0.000202752	0.000212331
PA(C38:3)	M-H	C41H75O8P	725.512	5.25994e-05	5.8367e-05	5.27474e-05	6.22463e-05	6.77186e-05
PA(C38:4)	M-H	C41H73O8P	723.498	8.73801e-05	9.47073e-05	9.69536e-05	0.000111009	0.000105162
PC(C28:00)	[M+Formate]-	C37H74NO10P	722.499	4.63952e-05	4.14165e-05	3.43326e-05	5.08303e-05	3.17038e-05
PC(C30:00)	[M+Formate]-	C39H78NO10P	750.529	0.000619302	0.00062727	0.000544643	0.000666013	0.000545479
PC(C30:01)	[M+Formate]-	C39H76NO10P	748.512	0.000357661	0.000359473	0.000309764	0.000393545	0.000303007
PC(C32:00)	[M+Formate]-	C41H82NO10P	778.562	0.000718466	0.000756214	0.000641456	0.00075389	0.000680757
PC(C32:01)	[M+Formate]-	C41H80NO10P	776.545	0.00187643	0.00205028	0.00176048	0.00195073	0.00189973
PC(C32:02)	[M+Formate]-	C41H78NO10P	774.529	0.000848226	0.000914536	0.000757454	0.000951775	0.000846644
PC(C32:03)	[M+Formate]-	C41H76NO10P	772.514	5.29447e-05	5.72193e-05	4.5938e-05	6.35618e-05	5.35445e-05
PC(C34:0)	[M+Formate]-	C43H86NO10P	806.591	0.000280254	0.000287261	0.000254688	0.000298694	0.000271306
PC(C34:1)	[M+Formate]-	C43H84NO10P	804.577	0.00253344	0.00270523	0.00232951	0.00258411	0.00249965
PC(C34:2)	[M+Formate]-	C43H82NO10P	802.561	0.00140097	0.00156682	0.00128718	0.00143125	0.00147407
PC(C34:3)	[M+Formate]-	C43H80NO10P	800.545	0.000313539	0.000348152	0.000282514	0.000356071	0.000336702
PC(C34:5)	[M+Formate]-	C43H76NO10P	796.514	2.17969e-05	2.43489e-05	2.05022e-05	3.35941e-05	2.8484e-05
PC(C36:0)	[M+Formate]-	C45H90NO10P	834.62	0.000216764	0.000224911	0.000169932	0.000216597	0.000196584
PC(C36:1)	[M+Formate]-	C45H88NO10P	832.607	0.00148667	0.00154918	0.00122279	0.00151558	0.0014278
PC(C36:2)	[M+Formate]-	C45H86NO10P	830.592	0.00151254	0.00172463	0.00149499	0.00161855	0.00169574
PC(C36:3)	[M+Formate]-	C45H84NO10P	828.574	0.000383069	0.000438851	0.000380399	0.00043568	0.000433592
PC(C36:4)	[M+Formate]-	C45H82NO10P	826.559	0.000244142	0.000275988	0.000238806	0.000274039	0.000279131
PC(C36:5)	[M+Formate]-	C45H80NO10P	824.544	0.000140804	0.000160038	0.000128023	0.000175004	0.000157861
PC(C36:6)	[M+Formate]-	C45H78NO10P	822.529	5.70829e-05	6.28425e-05	4.82829e-05	7.08709e-05	5.94926e-05
PC(C38:1)	[M+Formate]-	C47H92NO10P	860.639	0.000105838	0.000111823	8.25898e-05	0.000120153	9.93061e-05
PC(C38:2)	[M+Formate]-	C47H90NO10P	858.623	0.000248114	0.000272027	0.000214764	0.000258181	0.000246869
PC(C38:3)	[M+Formate]-	C47H88NO10P	856.607	0.000198012	0.000215612	0.000182797	0.000209237	0.000211102
PC(C38:4)	[M+Formate]-	C47H86NO10P	854.592	0.000181523	0.000202615	0.000165538	0.000181633	0.000200008
PC(C38:5)	[M+Formate]-	C47H84NO10P	852.573	0.000231688	0.000263323	0.000212818	0.000240654	0.000255397
PC(C38:6)	[M+Formate]-	C47H82NO10P	850.56	0.000299423	0.000335365	0.000255117	0.000330353	0.000310823
PC(C38:7)	[M+Formate]-	C47H80NO10P	848.544	3.36728e-05	3.61808e-05	2.65635e-05	4.00147e-05	3.58963e-05
PC(C40:0)	[M+Formate]-	C49H98NO10P	890.686	1.77932e-05	1.86369e-05	1.34086e-05	2.41304e-05	1.83574e-05
PC(C40:1)	[M+Formate]-	C49H96NO10P	888.668	5.2531e-05	5.46332e-05	4.21565e-05	6.815e-05	5.53657e-05
PC(C40:2)	[M+Formate]-	C49H94NO10P	886.652	6.21459e-05	6.55707e-05	5.00455e-05	7.17308e-05	6.22053e-05
PC(C40:3)	[M+Formate]-	C49H92NO10P	884.637	3.53172e-05	3.77977e-05	3.14428e-05	4.03629e-05	3.65754e-05
PC(C40:4)	[M+Formate]-	C49H90NO10P	882.622	4.44166e-05	4.77841e-05	3.84651e-05	4.67691e-05	5.02265e-05
PC(C40:5)	[M+Formate]-	C49H88NO10P	880.606	5.93265e-05	6.64547e-05	5.25747e-05	5.83328e-05	6.76741e-05
PC(C40:6)	[M+Formate]-	C49H86NO10P	878.592	8.76651e-05	9.84195e-05	8.39642e-05	9.74043e-05	0.000100397
PC(C40:7)	[M+Formate]-	C49H84NO10P	876.577	0.000163787	0.000193916	0.00014914	0.00018592	0.000198253
PC(C40:8)	[M+Formate]-	C49H82NO10P	874.561	8.0384e-06	8.65706e-06	6.2582e-06	9.38386e-06	9.40544e-06
PC(C40:9)	[M+Formate]-	C49H80NO10P	872.546	3.65427e-06	4.60578e-06	3.25853e-06	4.85804e-06	4.8596e-06
PC(O-C30:0)	[M+Formate]-	C39H80NO9P	736.547	6.60817e-05	6.86261e-05	5.97923e-05	6.77842e-05	5.54307e-05
PC(O-C30:1)	[M+Formate]-	C39H78NO9P	734.537	4.01343e-05	4.3023e-05	3.68914e-05	3.45765e-05	3.46712e-05
PC(O-C32:0)	[M+Formate]-	C41H84NO9P	764.581	0.000386722	0.000419303	0.000360153	0.00042417	0.000362262
PC(O-C32:1)	[M+Formate]-	C41H82NO9P	762.566	0.000247493	0.000253244	0.000229816	0.000232618	0.00022322
PC(O-C34:0)	[M+Formate]-	C43H88NO9P	792.612	0.000201142	0.000216919	0.000171114	0.000226306	0.000188612
PC(O-C34:1)	[M+Formate]-	C43H86NO9P	790.597	0.00125378	0.0014019	0.00116817	0.00130062	0.00121738
PC(O-C34:2)	[M+Formate]-	C43H84NO9P	788.58	0.000164126	0.000122277	0.00010286	9.91032e-05	0.000105258
PC(O-C36:1)	[M+Formate]-	C45H90NO9P	818.63	0.000274878	0.000300568	0.00023465	0.000290254	0.000248588
PC(O-C36:2)	[M+Formate]-	C45H88NO9P	816.613	0.000229095	0.00025599	0.00021497	0.000229318	0.000232263
PC(O-C36:3)	[M+Formate]-	C45H86NO9P	814.596	0.000114487	9.48709e-05	8.25503e-05	8.69627e-05	8.84448e-05
PC(O-C36:4)	[M+Formate]-	C45H84NO9P	812.58	8.44844e-05	8.88125e-05	7.38257e-05	7.73638e-05	7.1818e-05
PC(O-C36:5)	[M+Formate]-	C45H82NO9P	810.565	4.36022e-05	2.97232e-05	2.49796e-05	2.69649e-05	2.64736e-05
PC(O-C38:1)	[M+Formate]-	C47H94NO9P	846.661	8.73368e-05	9.1262e-05	7.17285e-05	9.54892e-05	7.48616e-05
PC(O-C38:2)	[M+Formate]-	C47H92NO9P	844.645	7.25095e-05	7.41733e-05	6.14483e-05	7.19637e-05	6.31448e-05
PC(O-C38:3)	[M+Formate]-	C47H90NO9P	842.63	6.12184e-05	6.2297e-05	4.87204e-05	5.60017e-05	5.14043e-05
PC(O-C38:4)	[M+Formate]-	C47H88NO9P	840.613	6.35201e-05	7.10412e-05	5.74806e-05	6.06505e-05	6.15038e-05
PC(O-C38:5)	[M+Formate]-	C47H86NO9P	838.594	7.7786e-05	7.6759e-05	6.20307e-05	6.77039e-05	6.99858e-05
PC(O-C38:6)	[M+Formate]-	C47H84NO9P	836.58	5.50393e-05	4.54825e-05	3.59293e-05	4.033e-05	3.70113e-05
PC(O-C38:7)	[M+Formate]-	C47H82NO9P	834.565	1.59912e-05	4.8103e-06	2.91093e-06	3.06786e-06	3.7412e-06
PC(O-C40:1)	[M+Formate]-	C49H98NO9P	874.692	3.67026e-05	3.94937e-05	3.05127e-05	4.49423e-05	3.5024e-05
PC(O-C40:2)	[M+Formate]-	C49H96NO9P	872.678	3.39765e-05	3.61078e-05	2.72947e-05	3.81949e-05	3.14046e-05
PC(O-C40:3)	[M+Formate]-	C49H94NO9P	870.661	2.23158e-05	2.41332e-05	1.79133e-05	2.55338e-05	2.16419e-05
PC(O-C40:4)	[M+Formate]-	C49H92NO9P	868.646	2.36332e-05	2.50724e-05	1.83915e-05	2.18935e-05	2.16068e-05
PC(O-C40:5)	[M+Formate]-	C49H90NO9P	866.629	1.96781e-05	2.31383e-05	1.91506e-05	2.1832e-05	2.37731e-05
PC(O-C40:6)	[M+Formate]-	C49H88NO9P	864.612	2.0248e-05	1.89521e-05	1.43944e-05	1.63889e-05	1.68437e-05
PE(C32:1)	M-H	C37H72NO8P	688.493	0.00271696	0.00306936	0.00285718	0.00332612	0.00286421
PE(C32:2)	M-H	C37H70NO8P	686.477	0.00104402	0.00121381	0.00100243	0.0012422	0.00103665
PE(C32:3)	M-H	C37H68NO8P	684.462	0.000141703	0.000180998	0.000146486	0.000216601	0.000138427
PE(C34:0)	M-H	C39H78NO8P	718.538	0.00134742	0.00159144	0.00135269	0.00158386	0.00150652
PE(C34:1)	M-H	C39H76NO8P	716.524	0.00973135	0.0115693	0.0101057	0.0119423	0.0110652
PE(C34:2)	M-H	C39H74NO8P	714.508	0.0040389	0.00463686	0.00411266	0.00507833	0.00457794
PE(C34:3)	M-H	C39H72NO8P	712.492	0.000660649	0.000725335	0.000625938	0.000799978	0.000761382
PE(C34:4)	M-H	C39H70NO8P	710.478	0.000294132	0.00034827	0.000242266	0.000414948	0.000276667
PE(C34:5)	M-H	C39H68NO8P	708.463	4.16585e-05	5.95248e-05	4.97022e-05	6.87599e-05	4.54333e-05
PE(C35:1)	M-H	C40H78NO8P	730.54	0.00140549	0.00171006	0.00148954	0.00185611	0.00163606
PE(C36:1)	M-H	C41H80NO8P	744.555	0.0127287	0.0144724	0.0122211	0.0148361	0.0136473
PE(C36:2)	M-H	C41H78NO8P	742.54	0.0105477	0.0120107	0.0103726	0.0123079	0.01197
PE(C36:3)	M-H	C41H76NO8P	740.523	0.00214364	0.00257364	0.00224929	0.00269164	0.00255422
PE(C36:4)	M-H	C41H74NO8P	738.508	0.00329791	0.00391926	0.00334762	0.0041349	0.00365198
PE(C36:5)	M-H	C41H72NO8P	736.492	0.00151958	0.00180885	0.00152023	0.00189361	0.00173474
PE(C36:6)	M-H	C41H70NO8P	734.477	0.000489632	0.000628235	0.000467553	0.000793543	0.000500373
PE(C38:1)	M-H	C43H84NO8P	772.586	0.000217295	0.000249567	0.000197039	0.000287441	0.000245933
PE(C38:2)	M-H	C43H82NO8P	770.57	0.00106828	0.0012664	0.000987981	0.00124094	0.00116216
PE(C38:3)	M-H	C43H80NO8P	768.553	0.00454387	0.00514666	0.00448449	0.00542207	0.00511109
PE(C38:4)	M-H	C43H78NO8P	766.54	0.00887161	0.0106467	0.00938522	0.0113585	0.0106904
PE(C38:5)	M-H	C43H76NO8P	764.522	0.00591844	0.00679516	0.00594692	0.00729433	0.00676269
PE(C38:6)	M-H	C43H74NO8P	762.508	0.00374498	0.00451545	0.00378485	0.00495699	0.00421062
PE(C38:7)	M-H	C43H72NO8P	760.492	0.00140599	0.00165594	0.00125283	0.00213646	0.00127353
PE(C40:2)	M-H	C45H86NO8P	798.607	0.00370318	0.0050819	0.00474623	0.00465371	0.00508027
PE(C40:4)	M-H	C45H82NO8P	794.569	0.00106503	0.00121497	0.00101542	0.00131559	0.00115423
PE(C40:5)	M-H	C45H80NO8P	792.553	0.00226893	0.00263628	0.00233945	0.00304508	0.00267538
PE(C40:6)	M-H	C45H78NO8P	790.538	0.00544156	0.00611926	0.00523948	0.00634162	0.00599271
PE(C40:7)	M-H	C45H76NO8P	788.523	0.00185235	0.00205072	0.00169217	0.00225461	0.00188921
PE(C40:8)	M-H	C45H74NO8P	786.508	0.000192434	0.000215739	0.000143419	0.000255203	0.000195125
PE(C40:9)	M-H	C45H72NO8P	784.494	2.15055e-05	3.31387e-05	2.1564e-05	3.65197e-05	3.01505e-05
PE(O-C34:0)	M-H	C39H80NO7P	704.559	0.000241785	0.000268326	0.000209233	0.000303134	0.000244766
PE(O-C34:1)/ PE(P-C34:0)	M-H	C39H78NO7P	702.544	0.00206888	0.00223466	0.00181771	0.00236611	0.00203835
PE(O-C34:3)/PE(P-C34:2)	M-H	C39H74NO7P	698.513	0.000336208	9.18254e-05	3.08771e-05	2.40306e-05	4.73159e-05
PE(O-C36:1)/PE(P-C36:0)	M-H	C41H82NO7P	730.576	0.00181776	0.00201546	0.00158311	0.00219071	0.00174251
PE(O-C36:2)/PE(P-C36:1)	M-H	C41H80NO7P	728.559	0.00234459	0.00162276	0.00132307	0.00146479	0.00136966
PE(O-C36:3)/PE(P-C36:2)	M-H	C41H78NO7P	726.544	0.00207152	0.000982205	0.000804465	0.000750381	0.000790724
PE(O-C36:4)/PE(P-C36:3)	M-H	C41H76NO7P	724.529	0.00170285	0.00095904	0.000792526	0.000715359	0.000779898
PE(O-C36:5)/PE(P-C36:4)	M-H	C41H74NO7P	722.512	0.00255512	0.000650674	0.000526616	0.000359454	0.00042793
PE(O-C36:6)/PE(P-C36:5)	M-H	C41H72NO7P	720.498	0.000749261	0.000186277	0.000136231	9.20757e-05	9.58113e-05
PE(O-C38:1)/PE(P-C38:0)	M-H	C43H86NO7P	758.606	0.00063132	0.000685105	0.00051938	0.000767185	0.000606631
PE(O-C38:3)/PE(P-C38:2)	M-H	C43H82NO7P	754.576	0.00129674	0.0010883	0.000870434	0.00107537	0.00097413
PE(O-C38:4)/PE(P-C38:3)	M-H	C43H80NO7P	752.559	0.00193835	0.00145565	0.00113426	0.00138175	0.00136207
PE(O-C38:5)/PE(P-C38:4)	M-H	C43H78NO7P	750.542	0.00268179	0.00143193	0.00111096	0.00124852	0.00123704
PE(O-C38:6)/PE(P-C38:5)	M-H	C43H76NO7P	748.527	0.00356116	0.00137169	0.00107347	0.00107374	0.00107435
PE(O-C38:7)/PE(P-C38:6)	M-H	C43H74NO7P	746.512	0.00299042	0.000849603	0.00062921	0.000483277	0.000578308
PE(O-C38:8)/PE(P-C38:7)	M-H	C43H72NO7P	744.496	0.000142647	6.26608e-05	4.634e-05	5.54203e-05	4.26797e-05
PE(O-C40:4)/PE(P-C40:3)	M-H	C45H84NO7P	780.591	0.000600895	0.000619094	0.000457126	0.00055894	0.000570048
PE(O-C40:5)/PE(P-C40:4)	M-H	C45H82NO7P	778.575	0.000287197	0.00019277	0.000166669	0.000156702	0.000171561
PE(O-C40:6)/PE(P-C40:5)	M-H	C45H80NO7P	776.557	0.000904363	0.000480656	0.000454144	0.000465468	0.0004707
PE(O-C40:7)/PE(P-C40:6)	M-H	C45H78NO7P	774.543	0.000793934	0.00011827	8.40588e-05	7.00688e-05	8.83586e-05
PE(O-C40:8)/PE(P-C40:7)	M-H	C45H76NO7P	772.528	0.000919289	0.000285597	0.000218773	0.000172034	0.000207742
PE(O-C40:9)/PE(P-C40:8)	M-H	C45H74NO7P	770.515	9.39931e-06	7.41631e-06	4.04705e-06	2.60313e-06	3.84862e-06
PG(C34:1)	M-H	C40H77O10P	747.52	0.000646857	0.000721137	0.000633498	0.000711654	0.000628561
PG(C34:2)	M-H	C40H75O10P	745.503	0.000240169	0.000253835	0.000234679	0.000227831	0.000228733
PG(C36:1)	M-H	C42H81O10P	775.55	0.000257607	0.000275588	0.000228329	0.000279374	0.000248953
PG(C36:2)	M-H	C42H79O10P	773.534	0.00077446	0.000785652	0.000678362	0.000685597	0.000695042
PG(C36:3)	M-H	C42H77O10P	771.519	0.00013653	0.00013091	0.000113962	0.00011361	0.000119952
PG(C36:4)	M-H	C42H75O10P	769.503	2.94811e-05	3.17001e-05	3.07648e-05	2.90015e-05	3.29952e-05
PG(C38:3)	M-H	C44H81O10P	799.55	7.32879e-05	7.2775e-05	6.2961e-05	6.55936e-05	6.5846e-05
PG(C40:7)	M-H	C46H77O10P	819.519	4.09072e-05	4.12721e-05	3.85214e-05	3.06612e-05	3.82301e-05
PG(C40:8)	M-H	C46H75O10P	817.503	1.80379e-05	1.65687e-05	1.78532e-05	1.18637e-05	1.4552e-05
PG(C40:9)	M-H	C46H73O10P	815.489	6.59633e-06	5.96771e-06	5.60895e-06	4.98587e-06	4.40664e-06
PI(C34:1)	M-H	C43H81O13P	835.534	0.000362983	0.000527049	0.000398244	0.000727295	0.000545156
PI(C34:2)	M-H	C43H79O13P	833.519	0.000142978	0.000230142	0.000167012	0.000271752	0.000218001
PI(C36:1)	M-H	C45H85O13P	863.562	0.000226167	0.000426153	0.00030515	0.000547601	0.000405776
PI(C36:2)	M-H	C45H83O13P	861.552	0.00054337	0.00094439	0.000669516	0.00116677	0.000880759
PI(C36:3)	M-H	C45H81O13P	859.534	0.000163487	0.000256128	0.000191792	0.000326591	0.000248447
PI(C36:4)	M-H	C45H79O13P	857.519	0.000101614	0.000152561	0.00011426	0.000194352	0.000153588
PI(C36:5)	M-H	C45H77O13P	855.503	1.26769e-05	2.45403e-05	1.26712e-05	2.93696e-05	1.70354e-05
PI(C37:4)	M-H	C46H81O13P	871.535	3.20167e-05	6.31746e-05	4.41068e-05	6.91516e-05	4.97486e-05
PI(C38:3)	M-H	C47H85O13P	887.563	0.00039733	0.000735517	0.000503337	0.000963735	0.000698789
PI(C38:4)	M-H	C47H83O13P	885.55	0.000887361	0.00154524	0.00107206	0.00202355	0.00147721
PI(C38:5)	M-H	C47H81O13P	883.535	0.000416767	0.000643668	0.000464535	0.000819166	0.000642472
PI(C38:6)	M-H	C47H79O13P	881.521	6.05212e-05	7.92091e-05	6.59533e-05	9.26373e-05	8.40121e-05
PI(C40:4)	M-H	C49H87O13P	913.58	1.9811e-05	3.80653e-05	2.72462e-05	5.04857e-05	3.51164e-05
PI(C40:5)	M-H	C49H85O13P	911.565	3.3661e-05	6.65881e-05	4.23022e-05	8.44907e-05	6.00503e-05
PI(C40:6)	M-H	C49H83O13P	909.55	2.1068e-05	3.63234e-05	2.48892e-05	4.3998e-05	3.4779e-05
PS(C34:1)	M-H	C40H76NO10P	760.515	0.00712901	0.00933796	0.00749064	0.0106304	0.010084
PS(C34:2)	M-H	C40H74NO10P	758.499	0.000654822	0.000868845	0.000689407	0.000867876	0.000920247
PS(C36:0)	M-H	C42H82NO10P	790.557	0.0017902	0.00235044	0.00172564	0.00254209	0.00243817
PS(C36:1)	M-H	C42H80NO10P	788.546	0.0181483	0.0240947	0.0184806	0.0281144	0.0259776
PS(C36:2)	M-H	C42H78NO10P	786.53	0.00407653	0.00552476	0.00446839	0.00619735	0.00625096
PS(C36:3)	M-H	C42H76NO10P	784.514	0.000714521	0.000934068	0.000868504	0.000845483	0.00101864
PS(C38:1)	M-H	C44H84NO10P	816.575	0.000656544	0.000826264	0.000658882	0.00100697	0.000927142
PS(C38:2)	M-H	C44H82NO10P	814.559	0.00117468	0.00158777	0.00128352	0.00177733	0.00175871
PS(C38:3)	M-H	C44H80NO10P	812.545	0.0038922	0.00500623	0.0042474	0.00492535	0.00544043
PS(C38:4)	M-H	C44H78NO10P	810.528	0.00408073	0.0056803	0.00479398	0.00574991	0.00639271
PS(C38:6)	M-H	C44H74NO10P	806.496	0.000195309	0.000235733	0.000247264	0.000250399	0.000327111
PS(C40:1)	M-H	C46H88NO10P	844.607	0.000608646	0.000798531	0.00060993	0.00100156	0.000858345
PS(C40:2)	M-H	C46H86NO10P	842.591	0.000405291	0.000526797	0.000418292	0.000655243	0.000569072
PS(C40:3)	M-H	C46H84NO10P	840.573	0.000632673	0.000878082	0.000681573	0.00103328	0.000968972
PS(C40:4)	M-H	C46H82NO10P	838.559	0.00246963	0.00320913	0.00248004	0.00372932	0.00350397
PS(C40:5)	M-H	C46H80NO10P	836.542	0.0058321	0.0081839	0.00640744	0.00910878	0.00891678
PS(C40:6)	M-H	C46H78NO10P	834.529	0.00411822	0.00577762	0.00453016	0.00610644	0.00635901
SM(d18:1/14:0)	M+H	C37H75N2O6P	675.543	0.00199983	0.00223157	0.00171996	0.00233408	0.00196092
SM(d18:1/16:0)	M+H	C39H79N2O6P	703.575	0.01502	0.016181	0.0132235	0.0154866	0.0149509
SM(d18:1/16:1)	M+H	C39H77N2O6P	701.559	0.00414943	0.00438603	0.00350917	0.00434899	0.00373589
SM(d18:1/18:0)	M+H	C41H83N2O6P	731.606	0.000322494	0.000324405	0.000293843	0.00034612	0.000311526
SM(d18:1/18:1)	M+H	C41H81N2O6P	729.59	0.000202747	0.00019566	0.00018862	0.000215492	0.000195848
SM(d18:1/20:0)	M+H	C43H87N2O6P	759.637	0.000220233	0.000216164	0.000173956	0.000271902	0.000221601
SM(d18:1/22:0)	M+H	C45H91N2O6P	787.669	0.00191643	0.00194959	0.00150115	0.00263503	0.00192198
SM(d18:1/24:0)	M+H	C47H95N2O6P	815.7	0.0033949	0.0036037	0.00262353	0.00457112	0.00360417
SM(d18:1/24:1)	M+H	C47H93N2O6P	813.684	0.011668	0.0120047	0.00871352	0.0153253	0.01121
TG(C48:0)	M+Na	C51H97O6Na	829.725	2.79874e-05	2.59473e-05	2.57648e-05	3.15115e-05	2.13279e-05
TG(C48:1)	M+Na	C51H95O6Na	827.709	0.000118511	0.000108431	0.000104062	0.000130196	7.99954e-05
TG(C48:2)	M+Na	C51H93O6Na	825.694	3.67449e-05	2.95729e-05	2.77058e-05	3.63276e-05	2.14228e-05
TG(C48:3)	M+Na	C51H91O6Na	823.678	5.95568e-06	4.9791e-06	4.75004e-06	6.23031e-06	3.65677e-06
TG(C50:0)	M+Na	C53H101O6Na	857.757	1.55063e-05	1.46236e-05	1.4093e-05	1.74995e-05	1.24116e-05
TG(C50:1)	M+Na	C53H99O6Na	855.741	0.000106393	9.807e-05	9.04547e-05	0.000114747	7.79484e-05
TG(C50:2)	M+Na	C53H97O6Na	853.725	0.000229956	0.000212269	0.000188699	0.000240482	0.000158226
TG(C50:3)	M+Na	C53H95O6Na	851.709	3.26321e-05	2.91438e-05	2.63947e-05	3.33287e-05	2.16722e-05
TG(C50:4)	M+Na	C53H93O6Na	849.694	6.20068e-06	5.64005e-06	4.69585e-06	6.4609e-06	4.2818e-06
TG(C52:0)	M+Na	C55H105O6Na	885.787	7.37722e-06	7.54311e-06	6.62705e-06	8.7445e-06	5.94193e-06
TG(C52:1)	M+Na	C55H103O6Na	883.771	5.80789e-05	5.53717e-05	4.98154e-05	6.2051e-05	4.52662e-05
TG(C52:2)	M+Na	C55H101O6Na	881.756	0.000176402	0.000168057	0.000148554	0.000185177	0.000133327
TG(C52:3)	M+Na	C55H99O6Na	879.741	0.000142915	0.000136926	0.000119342	0.00015322	0.000107865
TG(C52:4)	M+Na	C55H97O6Na	877.725	2.41863e-05	2.17352e-05	1.91602e-05	2.44775e-05	1.66357e-05
TG(C52:5)	M+Na	C55H95O6Na	875.71	8.95765e-06	8.23938e-06	7.23875e-06	9.59091e-06	6.85454e-06
TG(C54:1)	M+Na	C57H107O6Na	911.803	1.45976e-05	1.51895e-05	1.49398e-05	1.81345e-05	1.35474e-05
TG(C54:2)	M+Na	C57H105O6Na	909.788	6.66321e-05	6.63975e-05	5.77528e-05	7.12089e-05	5.49374e-05
TG(C54:3)	M+Na	C57H103O6Na	907.772	0.00011517	0.000114501	9.64848e-05	0.000120997	9.40261e-05
TG(C54:4)	M+Na	C57H101O6Na	905.756	4.52656e-05	4.38772e-05	3.77193e-05	4.71004e-05	3.60307e-05
TG(C54:5)	M+Na	C57H99O6Na	903.74	3.71423e-05	3.75315e-05	3.32687e-05	3.90044e-05	3.29665e-05
TG(C54:6)	M+Na	C57H97O6Na	901.726	1.44307e-05	1.30754e-05	1.12302e-05	1.46583e-05	9.92528e-06
TG(C54:7)	M+Na	C57H95O6Na	899.71	5.59412e-06	5.34174e-06	4.51038e-06	6.07637e-06	4.75583e-06
TG(C54:8)	M+Na	C57H93O6Na	897.695	2.05613e-06	2.13687e-06	1.55946e-06	2.41554e-06	1.84638e-06
TG(C56:2)	M+Na	C59H109O6Na	937.819	1.08479e-05	1.00223e-05	9.50533e-06	1.11808e-05	8.89551e-06
TG(C56:3)	M+Na	C59H107O6Na	935.803	1.91553e-05	1.9353e-05	1.67221e-05	2.00223e-05	1.62417e-05
TG(C56:4)	M+Na	C59H105O6Na	933.787	2.30511e-05	2.34172e-05	2.01073e-05	2.49796e-05	1.91905e-05
TG(C56:5)	M+Na	C59H103O6Na	931.772	2.5996e-05	2.51212e-05	2.14592e-05	2.67106e-05	2.09272e-05
TG(C56:6)	M+Na	C59H101O6Na	929.756	2.83556e-05	2.72337e-05	2.2712e-05	2.90042e-05	2.21841e-05
TG(C56:7)	M+Na	C59H99O6Na	927.741	1.55533e-05	1.45583e-05	1.16238e-05	1.46892e-05	1.06564e-05
TG(C56:8)	M+Na	C59H97O6Na	925.726	4.2689e-06	3.47967e-06	3.07402e-06	3.84218e-06	2.66662e-06
TG(C56:9)	M+Na	C59H95O6Na	923.71	1.84192e-06	2.37287e-06	1.84257e-06	2.72587e-06	3.06102e-06
TG(C58:0)	M+Na	C61H117O6Na	969.881	4.94738e-08	5.54645e-08	3.04226e-08	4.49025e-08	3.04145e-08
TG(C58:1)	M+Na	C61H115O6Na	967.866	5.92139e-08	1.67233e-07	2.68212e-08	6.26166e-08	6.46155e-08
TG(C58:10)	M+Na	C61H97O6Na	949.726	2.76778e-07	1.94693e-07	1.86688e-07	3.414e-07	3.77021e-07
TG(C58:11)	M+Na	C61H95O6Na	947.711	3.23013e-06	2.39579e-06	1.80191e-06	2.57719e-06	1.65358e-06
TG(C58:12)	M+Na	C61H93O6Na	945.696	6.8055e-07	6.23867e-07	1.08625e-07	5.32566e-07	6.31878e-07
TG(C58:2)	M+Na	C61H113O6Na	965.85	9.03148e-09	1.61202e-08	1.73286e-08	0	1.28718e-08
TG(C58:3)	M+Na	C61H111O6Na	963.835	4.47501e-06	4.71708e-06	4.0087e-06	5.08359e-06	4.06127e-06
TG(C58:4)	M+Na	C61H109O6Na	961.819	4.02406e-06	3.91393e-06	3.38364e-06	4.0755e-06	3.44659e-06
TG(C58:5)	M+Na	C61H107O6Na	959.803	7.6024e-06	7.39758e-06	6.16541e-06	8.01716e-06	6.22082e-06
TG(C58:6)	M+Na	C61H105O6Na	957.787	1.2883e-05	1.2243e-05	9.82637e-06	1.30232e-05	1.0261e-05
TG(C58:7)	M+Na	C61H103O6Na	955.772	1.59772e-05	1.68438e-05	1.36069e-05	1.70048e-05	1.33148e-05
TG(C58:8)	M+Na	C61H101O6Na	953.757	8.79046e-06	8.28095e-06	6.71558e-06	8.74239e-06	6.49897e-06
TG(C58:9)	M+Na	C61H99O6Na	951.742	1.28344e-06	1.15309e-06	9.80946e-07	1.2319e-06	8.39321e-07
TG(C60:1)	M+Na	C63H119O6Na	995.896	5.17762e-08	2.06947e-08	1.14629e-08	2.45206e-08	5.28455e-08
TG(C60:10)	M+Na	C63H101O6Na	977.757	3.93003e-06	3.93545e-06	3.37699e-06	3.97304e-06	3.17052e-06
TG(C60:11)	M+Na	C63H99O6Na	975.742	6.69297e-06	6.14995e-06	3.22792e-06	5.1591e-06	4.64832e-06
TG(C60:12)	M+Na	C63H97O6Na	973.727	1.19854e-06	1.49559e-06	1.14734e-06	1.48861e-06	1.05583e-06
TG(C60:13)	M+Na	C63H95O6Na	971.712	3.41983e-07	2.81371e-07	2.0945e-07	2.9485e-07	1.61304e-07
TG(C60:14)	M+Na	C63H93O6Na	969.696	5.71595e-07	5.33376e-07	4.53117e-07	9.17233e-07	7.1408e-07
TG(C60:2)	M+Na	C63H117O6Na	993.881	3.60445e-07	3.46991e-07	2.23004e-08	7.54623e-07	3.92255e-07
TG(C60:4)	M+Na	C63H113O6Na	989.85	4.01283e-07	5.25985e-07	4.37382e-07	4.95452e-07	5.5239e-07
TG(C60:5)	M+Na	C63H111O6Na	987.835	3.43662e-07	2.89928e-07	1.43256e-07	7.93076e-08	2.58079e-07
TG(C60:6)	M+Na	C63H109O6Na	985.819	7.87501e-07	5.76635e-07	5.7051e-07	8.7845e-07	5.13363e-07
TG(C60:7)	M+Na	C63H107O6Na	983.804	8.29016e-07	1.01419e-06	6.14997e-07	1.11135e-06	5.63335e-07
TG(C60:8)	M+Na	C63H105O6Na	981.788	1.23382e-06	1.59855e-06	9.89793e-07	1.67981e-06	1.00007e-06
TG(C60:9)	M+Na	C63H103O6Na	979.772	8.30505e-07	6.14624e-07	4.66035e-07	6.52721e-07	2.58055e-07
